# Supplementary material for: In pursuit of reconstructing missing human hands
Source: Natl Sci Rev. 2023 Jan 9;10(5):nwad002. doi: 10.1093/nsr/nwad002 (PMC10089579; doi:10.1093/nsr/nwad002)
Supplement: nwad002_Supplemental_Files [file nwad002_supplemental_files.zip]

Archive with 2 entries (2 files):
- SupplementaryTable1-CHXIONG.xlsx
- SupplementaryTable2-CHXIONG.xlsx
