# Supplementary material for: In pursuit of reconstructing missing human hands
Source: Natl Sci Rev. 2023 Jan 9;10(5):nwad002. doi: 10.1093/nsr/nwad002 (PMC10089579; doi:10.1093/nsr/nwad002)
Supplement: nwad002_Supplemental_Files [file nwad002_supplemental_files.zip › SupplementaryTable1-CHXIONG.xlsx]

## Sheet: Sheet1
Country	Population	Proportion of physically disabled people (physical function difficulty or mobility or physical diability)	Number of physically disabled people (physical function difficulty or mobility or physical diability; adult)
USA	323,127,5131(in 2016)	15.5(±0.29) %2 (in 2017)	38.2 million3 (in 2017)
Canada	34,750,5454(in 2012)	7.2% (in 2012)	1,971,800 or 1.97million5 (in 2012)
China	-	1.8% (in 2006)	24.12million6, 7
EU	513.5million8	0.053	(Disability need Assistance) 26.97million9
UK	63.2 million10	0.103	(Disabled people)11.6million11 (Mobility)6.5million11
The terms used by statistical departments of these countries: China: physical disability; USA: physical functioning difficulty; Canada: mobility; UK: Diabled people, mobility; Eu: Diabled people, Assistance Needed
1. http://data.un.org/Data.aspx?d=POP&f=tableCode%3a1&tdsourcetag=s_pctim_aiomsg 2. https://www.cdc.gov/nchs/nhis/shs/tables.htm?tdsourcetag=s_pctim_aiomsg 3. https://www.cdc.gov/nchs/fastats/disability.htm 4. http://data.un.org/Data.aspx?d=POP&f=tableCode%3a1&tdsourcetag=s_pctim_aiomsg 5. https://www150.statcan.gc.ca/n1/pub/89-654-x/89-654-x2016005-eng.htm 6. http://www.cdpf.org.cn/sjzx/cjrgk/20…
