# Supplementary material for: In pursuit of reconstructing missing human hands
Source: Natl Sci Rev. 2023 Jan 9;10(5):nwad002. doi: 10.1093/nsr/nwad002 (PMC10089579; doi:10.1093/nsr/nwad002)
Supplement: nwad002_Supplemental_Files [file nwad002_supplemental_files.zip › SupplementaryTable2-CHXIONG.xlsx]

## Sheet: details of selected representat
details of selected representatives
AU	TI	SO	PY	quartile	rank	number of motions	Note
Battye, C. K., A. Nightingale, J. Whillis	The use of myo-electric currents in the operation of prostheses.	THE JOURNAL OF BONE AND JOINT SURGERY. BRITISH VOLUME.	1955			1
Herberts, Peter, et al.	Hand prosthesis control via myoelectric patterns.	ACTA ORTHOPAEDICA SCANDINAVICA	1973			3	https://en.wikipedia.org/wiki/Bebionic
Chen, ZW Hu, TP	A reconstructed digit by transplantation of a second toe for control of an electromechanical prosthetic hand	MICROSURGERY	2002	112 / 420	Q2	6
Liu, Yi-Hung Huang, Han-Pang Weng, Chang-Hsin	Recognition of electromyographic signals using cascaded kernel learning machine	IEEE-ASME TRANSACTIONS ON MECHATRONICS	2007	36 / 636	Q1	8
Cipriani, Christian Antfolk, Christian Balkenius, Christian Rosen, Birgitta Lundborg, Goran Carrozza, Maria Chiara Sebelius, Fredrik	A Novel Concept for a Prosthetic Hand With a Bidirectional Interface: A Feasibility Study	IEEE TRANSACTIONS ON BIOMEDICAL ENGINEERING	2009	21 / 225	Q1	7
Segil, Jacob L. Controzzi, Marco Weir, Richard F. Ff. Cipriani, Christian	Comparative study of state-of-the-art myoelectric controllers for multigrasp prosthetic hands	JOURNAL OF REHABILITATION RESEARCH AND DEVELOPMENT	2014	31 / 111	Q	7
Bennett, Daniel A. Dalley, Skyler A. Truex, Don Goldfarb, Michael	A Multigrasp Hand Prosthesis for Providing Precision and Conformal Grasps	IEEE-ASME TRANSACTIONS ON MECHATRONICS	2015	36 / 636	Q1	8
Aszmann, Oskar C. Vujaklija, Ivan Roche, Aidan D. Salminger, Stefan Herceg, Malvina Sturma, Agnes Hruby, Laura A. Pittermann, Anna Hofer, Christian Amsuess, Sebastian Farina, Dario	Elective amputation and bionic substitution restore functional hand use after critical soft tissue injuries	SCIENTIFIC REPORTS	2016	8 / 111	Q1	7
Ahmadizadeh, Chakaveh Merhi, Lukas-Karim Pousett, Brittany Sangha, Sohail Menon, Carlo	Toward Intuitive Prosthetic Control Solving Common Issues Using Force Myography, Surface Electromyography, and Pattern Recognition in a Pilot Case Study	IEEE ROBOTICS & AUTOMATION MAGAZINE	2017	108 / 636	Q1	10
Yang, Dapeng Gu, Yikun Jiang, Li Osborn, Luke Liu, Hong	Dynamic training protocol improves the robustness of PR-based myoelectric control	BIOMEDICAL SIGNAL PROCESSING AND CONTROL	2017	22 / 103	Q1	9
Schmalfuss, Leonie Hahne, Janne Farina, Dario Hewitt, Manuel Kogut, Andreas Doneit, Wolfgang Reischl, Markus Rupp, Ruediger Liebetanz, David	A hybrid auricular control system: direct, simultaneous, and proportional myoelectric control of two degrees of freedom in prosthetic hands	JOURNAL OF NEURAL ENGINEERING	2018	20 / 84	Q1	4
Furui, Akira Eto, Shintaro Nakagaki, Kosuke Shimada, Kyohei Nakamura, Go Masuda, Akito Chin, Takaaki Tsuji, Toshio	A myoelectric prosthetic hand with muscle synergy-based motion determination and impedance model-based biomimetic control	SCIENCE ROBOTICS	2019	1 / 101	Q1	10
Krasoulis, Agamemnon Vijayakumar, Sethu Nazarpour, Kianoush	Multi-Grip Classification-Based Prosthesis Control With Two EMG-IMU Sensors	IEEE TRANSACTIONS ON NEURAL SYSTEMS AND REHABILITATION ENGINEERING	2020	14 / 128	Q1	6
Segil, Jacob L. Kaliki, Rahul Uellendahl, Jack Weir, Richard F. ff.	A Myoelectric Postural Control Algorithm for Persons With Transradial Amputations: A Consideration of Clinical Readiness	IEEE ROBOTICS & AUTOMATION MAGAZINE	2020	108 / 636	Q1	6
Blana, Dimitra van den Bogert, Antonie J. Murray, Wendy M. Ganguly, Amartya Krasoulis, Agamemnon Nazarpour, Kianoush Chadwick, Edward K.	Model-Based Control of Individual Finger Movements for Prosthetic Hand Function	IEEE TRANSACTIONS ON NEURAL SYSTEMS AND REHABILITATION ENGINEERING	2020	14 / 128	Q1	8
